# Supplementary material for: Development of Two Patient Self-Reported Measures on Functional Health Status (FOD) and Health-Related Quality of Life (QOD) in Adults with Oropharyngeal Dysphagia Using the Delphi Technique
Source: J Clin Med. 2022 Oct 7;11(19):5920. doi: 10.3390/jcm11195920 (PMC9572600; doi:10.3390/jcm11195920)
Supplement: Supplementary file 1 [file jcm-11-05920-s001.zip]

Archive with 1 entries (1 files):
- jcm-1916787-supplementary.pdf
